# Supplementary material for: Structural insights into modulation and selectivity of transsynaptic neurexin–LRRTM interaction
Source: Nat Commun. 2018 Sep 27;9:3964. doi: 10.1038/s41467-018-06333-8 (PMC6160412; doi:10.1038/s41467-018-06333-8)
Supplement: Supplementary file 4 — Supplementary Data 1 [file 41467_2018_6333_MOESM4_ESM.xlsx]

## Sheet: Sheet1
Primer	Primer sequence (5' to 3')	Description
Human LRRTM2 LRR expression
Forward primer to subclone full-length hLRRTM2 from cDNA library	ATGGGCTTACATTTCAAGTGGCCATTAGG
Reverse primer to subclone full-length hLRRTM2 from cDNA library	TTATACTTCACATTCTTTGTATGGC
Forward primer#1 to subclone hLRRTM2 LRR-6xHis into pEBMulti-neo vector	CTAGCTCGAGCCACCATGGGCTTACATTTCAAGTGGCC	The underline indicates XhoI site
Reverse primer#1 to subclone hLRRTM2 LRR-6xHis into pEBMulti-neo vector	GGGAATTCGCGGCCGCTTAGTGATGGTGATGGTGGTGATTCCAGCAGAGCTGAAATCCATGG	The underlinee indicates NotI site
Forward primer#2 to subclone hLRRTM2 LRR-6xHis into pEBMulti-neo vector	ATTAACCCTCACTAAAGGGGTACCGCCACCATGGGCTTACATTTCAAGT	This primer was used for Gibson cloning.
Reverse primer#2 to subclone hLRRTM2 LRR-6xHis into pEBMulti-neo vector	CTTAATGGTGATGGTGATGGTGGGATCCAGCCATGACAGTGACAGTGG	This primer was used for Gibson cloning.
Human Nrxn1b LNS expression
Forward primer#1 to subclone Igk-Nrxn1b LNS-6xHis into pEBMulti-neo vector	CTAGCTCGAGCCACCATGGAGACAGACACACTCCTGCTATGGGTACTGCTGCTCTGGGTTCCAGGTTCC	This primer contains the N-terminal region of Igsignal sequence (nucleotide sequence 1–54). The underline indicates XhoI site
Forward primer#2 to subclone Igk-Nrxn1 LNS-6xHis into pEBMulti-neo vector	CTCTGGGTTCCAGGTTCCACTGGTGACGCGGCTAGCCACGCTGGGACGACATATATC	This primer contains the C-terminal region of Igsignal sequence (nucleotide sequence 37–69) with Nrxn1 LNS N-terminal sequence.
Reverse primer to subclone Igk-Nrxn1 LNS-6xHis into pEBMulti-neo vector	GGGAATTCGCGGCCGCTTAATGGTGATGGTGATGGTGGGATCCAGGCACTTCACCAACCAGTCTCAC	The underline indicates NotI site
Forward primer to subclone hNrxn1β LNS to pGEX-6P1 vector	CGGGATCCGGACACGCTGGGACGACATATATC	The underline indicates BamHI site
Reverse primer to subclone hNrxn1β LNS to pGEX-6P1 vector	CTAGCTCGAGTTAAGGCACTTCACCAACCAGTCTCAC	The underline indicates XhoI site
hLRRTM2 mutagenesis
Forward primer to mutate hLRRTM2 Thr59 to leucine	CTCAGTGCCAAACGCCCTAGACAAGGGCTCTCTGGG	The underline indicates the mutation site
Reverse primer to mutate hLRRTM2 Thr59 to leucine	CCCAGAGAGCCCTTGTCTAGGGCGTTTGGCACTGAG	The underline indicates the mutation site
Forward primer to mutate hLRRTM2 His355 to alanine	ATTCTAGATGCAGTCGCTGGATTTCAGCTCTGC	The underline indicates the mutation site
Reverse primer to mutate hLRRTM2 His355 to alanine	GCAGAGCTGAAATCCAGCGACTGCATCTAGAAT	The underline indicates the mutation site
Forward primer to mutate hLRRTM2 Glu348 to glutamine	GACCACACCCAAGGACAGGATATTCTAGATGCAG	The underline indicates the mutation site
Reverse primer to mutate hLRRTM2 Glu348 to glutamine	CTGCATCTAGAATATCCTGTCCTTGGGTGTGGTC	The underline indicates the mutation site
Forward primer to mutate hLRRTM2 Asp352 to alanine	GGAGAGGATATTCTAGCTGCAGTCCATGGATTTC	The underline indicates the mutation site
Reverse primer to mutate hLRRTM2 Asp352 to alanine	GAAATCCATGGACTGCAGCTAGAATATCCTCTCC	The underline indicates the mutation site
Forward primer to mutate hLRRTM2 Phe357 to alanine	GATGCAGTCCATGGAGCCCAGCTCTGCTGGAAT	The underline indicates the mutation site
Reverse primer to mutate hLRRTM2 Phe357 to alanine	ATTCCAGCAGAGCTGGGCTCCATGGACTGCATC	The underline indicates the mutation site
Forward primer to mutate hLRRTM2 Phe357 to tyrosine	GATGCAGTCCATGGATATCAGCTCTGCTGGAAT	The underline indicates the mutation site
Reverse primer to mutate hLRRTM2 Phe357 to tyrosine	ATTCCAGCAGAGCTGATATCCATGGACTGCATC	The underline indicates the mutation site
Forward primer to mutate hLRRTM2 Trp333 to alanine	CAGTTTCCAAGGTCGGGCGGAACACTCCATCCTATG	The underline indicates the mutation site
Reverse primer to mutate hLRRTM2 Trp333 to alanine	CATAGGATGGAGTGTTCCGCCCGACCTTGGAAACTG	The underline indicates the mutation site
hNrxn1b mutagenesis
Forward primer to mutate hNrxn1 Asp141 to alanine	GTTCTTCAGGCTTGGGTGCCTACCTAGAACTGCAT	The underline indicates the mutation site
Reverse primer to mutate hNrxn1 Asp141 to alanine	ATGCAGTTCTAGGTAGGCACCCAAGCCTGAAGAAC	The underline indicates the mutation site
Forward primer to mutate hNrxn1 Arg206 to alanine	CGCTACCCTGCAGGGGCTCAGCTCACAATCTTC	The underline indicates the mutation site
Reverse primer to mutate hNrxn1 Arg206 to alanine	GAAGATTGTGAGCTGAGCCCCTGCAGGGTAGCG	The underline indicates the mutation site
Forward primer to mutate hNrxn1 Leu208 to alanine	GCAGGGCGTCAGGCCACAATCTTCAATAGCC	The underline indicates the mutation site
Reverse primer to mutate hNrxn1 Leu208 to alanine	GGCTATTGAAGATTGTGGCCTGACGCCCTGC	The underline indicates the mutation site
Forward primer for an overlap-extension PCR to introduce +S4 insertion to hNrxn1 LNS	GACAGCGAATTCCATATCGACTTGGTCGAGTAGTTGATGAATGGCTACTCGACAAAGGGCGTCAGCTCACAATCTTC
Reverse primer for an overlap-extension PCR to introduce +S4 insertion to hNrxn1 LNS	AAGTCGATATGGAATTCGCTGTCTAGCAATCGCCAGGCGCTCGTTATCATTGTTTCCTGCAGGGTAGCGCTCGATC
Human LRRTM4 LRR expression
Forward primer to subclone full-length hLRRTM4 from cDNA library	ATGGGTTTCCATTTAATTACGCAGCTG
Reverse primer to subclone full-length hLRRTM4 from cDNA library	TTAGTTTGCAATTCTCTCTAGGTAGATGG
Forward primer to subclone hLRRTM4 LRR-6xHis into pEBMulti-neo vector	ATTAACCCTCACTAAAGGGGTACCGCCACCATGGGTTTCCATTTAATTA	This primer was used for Gibson cloning.
Reverse primer to subclone hLRRTM4 LRR-6xHis into pEBMulti-neo vector	CTTAATGGTGATGGTGATGGTGGGATCCTCTTTCTGTGTTGACCACC	This primer was used for Gibson cloning.
LRRTM2+3 chimera expression
Forward primer to subclone full-length hLRRTM3 from cDNA library	ATGGGTTTCAATGTAATTAGGCTACTG
Reverse primer to subclone full-length hLRRTM3 from cDNA library	TTAAGCTAGCTGCTGTTTATGGTCAC
Forward primer to amplify hLRRTM3 C-terminal region for LRRTM2+3 chimera construction	GGTCTCTCTGGCAATCTGTGGGAATGCAGCAGAAATATTTGCTCCC	This primer contains LRRTM2 sequence (residues 308–314) and LRRTM3 sequence (residues 316–371)
Reverse primer to amplify hLRRTM3 C-terminal region with 6xHis tag sequence	CTTAATGGTGATGGTGATGGTGGGATCCCAGATCAAACCTCTCTGTAG	This primer was used for Gibson cloning.
Reverse primer to amplify hLRRTM2 N-terminal region containg the residues 1–314	TTCCCACAGATTGCCAGAGAGACC	Forward primer#2 to subclone hLRRTM2 LRR-6xHis into pEBMulti-neo vector was used as the forward primer.
LRRTM2 construction for co-culture assay
Forward primer to subclone hLRRTM2 (residues 34–516) into pEB6-CAG-MCS vector	CTACAAAGACGATGACGACAAGCTTTGTCCACCCAAATGCCGCTG	This primer was used for Gibson cloning.
Reverse primer to subclone hLRRTM2 (residues 34–516) into pEB6-CAG-MCS vector	CCGATATCAGATCTATCGATGAATTCTTATACTTCACATTCTTTG	This primer was used for Gibson cloning.
